# Supplementary material for: Discovery and Characterization of an Atypical Crustin Antimicrobial Peptide from Pollicipes pollicipes
Source: Mar Drugs. 2024 Nov 22;22(12):526. doi: 10.3390/md22120526 (PMC11678330; doi:10.3390/md22120526)
Supplement: Supplementary file 1 [file marinedrugs-22-00526-s001.zip]

Archive with 1 entries (1 files):
- marinedrugs-3330148-supplementary.pdf
